# Supplementary material for: Influence of enclosure design on the behaviour and welfare of Pogona vitticeps
Source: PLoS One. 2025 Jun 5;20(6):e0322682. doi: 10.1371/journal.pone.0322682 (PMC12140227; doi:10.1371/journal.pone.0322682)
Supplement: S2 Appendix — (ZIP) [file pone.0322682.s002.zip]

Archive with 1 entries (1 files):
- SupportingInformation2.html
